# Supplementary material for: Serum Leucine-Rich Alpha-2 Glycoprotein in Quiescent Crohn’s Disease as a Potential Surrogate Marker for Small-Bowel Ulceration detected by Capsule Endoscopy
Source: J Clin Med. 2022 Apr 29;11(9):2494. doi: 10.3390/jcm11092494 (PMC9101788; doi:10.3390/jcm11092494)
Supplement: Supplementary file 1 [file jcm-11-02494-s001.zip]

Archive with 4 entries (4 files):
- .DS_Store
- LRG-SBCE-JCM-suple-Table-revised.1.pdf
- Supplement-Figure-S1-JCM.jpg
- Supplement-Figure-S2-JCM.jpg
